# Supplementary material for: Transcriptome profiling in rumen, reticulum, omasum, and abomasum tissues during the developmental transition of pre-ruminant to the ruminant in yaks
Source: Front Vet Sci. 2023 Sep 22;10:1204706. doi: 10.3389/fvets.2023.1204706 (PMC10556492; doi:10.3389/fvets.2023.1204706)
Supplement: Supplementary file 1 [file Data_Sheet_1.zip]

Archive with 33 entries (30 files):
- Supplemental Materials-0826/
- Supplemental Materials-0826/Figure S1-S6/
- Supplemental Materials-0826/Figure S1-S6/Figure S1.png
- Supplemental Materials-0826/Figure S1-S6/Figure S2.jpg
- Supplemental Materials-0826/Figure S1-S6/Figure S3.jpg
- Supplemental Materials-0826/Figure S1-S6/Figure S4.jpg
- Supplemental Materials-0826/Figure S1-S6/Figure S5.jpg
- Supplemental Materials-0826/Figure S1-S6/Figure S6.jpg
- Supplemental Materials-0826/Legends of Figure S1-S6.docx
- Supplemental Materials-0826/Legends of Table S1-S22.docx
- Supplemental Materials-0826/Table S1-S22/
- Supplemental Materials-0826/Table S1-S22/Table S1-Forward and reverse primers used for gene quantifification by RT-qPCR.docx
- Supplemental Materials-0826/Table S1-S22/Table S10-The top 20 mRNAs expressed in reticulum.xls
- Supplemental Materials-0826/Table S1-S22/Table S11-The top 20 KEGG enrichment pathways of common DEmRNAs in omasum.xls
- Supplemental Materials-0826/Table S1-S22/Table S12-The top 20 mRNAs expressed in omasum.xls
- Supplemental Materials-0826/Table S1-S22/Table S13-The KEGG enrichment pathways in seven  comparison groups in abomasum.xlsx
- Supplemental Materials-0826/Table S1-S22/Table S14-The top 20 KEGG enrichment pathways of common DEmRNAs in abomasum.xls
- Supplemental Materials-0826/Table S1-S22/Table S15-The top 20 mRNAs expressed in abomasum.xls
- Supplemental Materials-0826/Table S1-S22/Table S16-The KEGG pathway analysis of DEmRNAs among four stomachs.xls
- Supplemental Materials-0826/Table S1-S22/Table S17-The KEGG enrichment in mRNAs  module profile 41 of STEM in rumen, reticulum, omasum and abomasum.xls
- Supplemental Materials-0826/Table S1-S22/Table S18-The top 20 KEGG enrichment in mRNAs  module profile 41 of STEM in rumen, reticulum, omasum and abomasum.xls
- Supplemental Materials-0826/Table S1-S22/Table S19-The GO enrichment in turquoise module of WGCNA.xlsx
- Supplemental Materials-0826/Table S1-S22/Table S2-Quality analysis of transcriptome sequencing data of ruminant stomach tissues.docx
- Supplemental Materials-0826/Table S1-S22/Table S20-The GO enrichment in blue module of WGCNA.xlsx
- Supplemental Materials-0826/Table S1-S22/Table S21-The KEGG enrichment in turquoise module of WGCNA.xls
- Supplemental Materials-0826/Table S1-S22/Table S22-The KEGG enrichment in blue module of WGCNA.xls
- Supplemental Materials-0826/Table S1-S22/Table S3-KEGG enrichment analysis of mRNAs in closed groups in rumen.docx
- Supplemental Materials-0826/Table S1-S22/Table S4-The common DEmRNAs in rumen.xls
- Supplemental Materials-0826/Table S1-S22/Table S5-The top 20 KEGG enrichment pathways of common DEmRNAs in rumen.xls
- Supplemental Materials-0826/Table S1-S22/Table S6-The KEGG enrichment pathways in seven  comparison groups in rumen.xlsx
- Supplemental Materials-0826/Table S1-S22/Table S7-The top 20 mRNAs expressed in rumen.xls
- Supplemental Materials-0826/Table S1-S22/Table S8-The KEGG enrichment pathways in seven  comparison groups in reticulum.xlsx
- Supplemental Materials-0826/Table S1-S22/Table S9-The top 20 KEGG enrichment pathways of common DEmRNAs in reticulum.xls
